# Supplementary material for: A Cross-Sectional Survey on the Clinical Management of Emergence Delirium in Adults: Knowledge, Attitudes, and Practice in Mainland China
Source: Brain Sci. 2022 Jul 26;12(8):989. doi: 10.3390/brainsci12080989 (PMC9332432; doi:10.3390/brainsci12080989)
Supplement: Supplementary file 1 [file brainsci-12-00989-s001.zip]

Archive with 1 entries (1 files):
- brainsci-1793266-supplementary.pdf
